# Supplementary material for: Synthesis of Graphene-like Materials from Acetylene Black, Activated Carbon, and Ketjenblack via Separated Microwave Electric and Magnetic Field Heating
Source: Materials (Basel). 2023 May 14;16(10):3723. doi: 10.3390/ma16103723 (PMC10223618; doi:10.3390/ma16103723)
Supplement: Supplementary file 1 [file materials-16-03723-s001.zip]

Archive with 1 entries (1 files):
- materials-2321106-supplementary.pdf
